# Supplementary material for: Evolution of antibody immunity following Omicron BA.1 breakthrough infection
Source: Nat Commun. 2023 May 12;14:2751. doi: 10.1038/s41467-023-38345-4 (PMC10180619; doi:10.1038/s41467-023-38345-4)
Supplement: Supplementary file 4 — Source Data [file 41467_2023_38345_MOESM4_ESM.xlsx]

## Sheet: Fig. 1B
	D614G	D614G	BA.1	BA.1	BA.2	BA.2	BA.2.75	BA.2.75	BA.4/5	BA.4/5	Beta	Beta	Delta	Delta	SARS1	SARS1
	T1	T2	T1	T2	T1	T2	T1	T2	T1	T2	T1	T2	T1	T2	T1	T2
IML4042	1563	305.799	643.5	171.7	364.6	90.9042	219.571	63.1611	190.362	43.6484	753.1	250.307	1377.1	545.488	182.6	21.1438
IML4043	338.4	74.2793	112.8	75.1	167.4	37.6347	112.922	26.2575	56.5256	24.7555	127.8	78	324.1	33.7165	40.7	20
IML4044	883.1	808.419	721.1	401.1	480.2	567.835	419.223	369.047	198.802	145.026	742.7	781.724	929.4	558.465	21.1	20
IML4045	11175.8	3752.8	2480	1318	3487	1037.8	2355.29	1236.19	1139.48	527.707	7648.2	5573.25	9871	1579.05	837.6	223.018
IML4054	15010.1	2628.65	12979	2486.9	12948.2	4693.66	5751.35	864.732	2982.66	349.702	21411	3802.58	12742	4088.08	555.9	49.5901
IML4055	3975.4	489.245	361	88	196.4	62.0014	791.926	107.341	442.986	89.2836	849.9	285.9	2400.3	540.9	47.3	20

## Sheet: Fig. 1B Stats
Table Analyzed	D614G		Table Analyzed	BA.1		Table Analyzed	BA.2		Table Analyzed	BA.2.75		Table Analyzed	BA.4/5		Table Analyzed	Beta		Table Analyzed	Delta		Table Analyzed	SARS1
Column B	T2		Column B	T2		Column B	T2		Column B	T2		Column B	T2		Column B	T2		Column B	T2		Column B	T2
vs.	vs.		vs.	vs.		vs.	vs.		vs.	vs.		vs.	vs.		vs.	vs.		vs.	vs.		vs.	vs.
Column A	T1		Column A	T1		Column A	T1		Column A	T1		Column A	T1		Column A	T1		Column A	T1		Column A	T1
Wilcoxon matched-pairs signed rank test			Wilcoxon matched-pairs signed rank test			Wilcoxon matched-pairs signed rank test			Wilcoxon matched-pairs signed rank test			Wilcoxon matched-pairs signed rank test			Wilcoxon matched-pairs signed rank test			Wilcoxon matched-pairs signed rank test			Wilcoxon matched-pairs signed rank test
P value	0.0312		P value	0.0312		P value	0.0625		P value	0.0312		P value	0.0312		P value	0.0625		P value	0.0312		P value	0.0312
Exact or approximate P value?	Exact		Exact or approximate P value?	Exact		Exact or approximate P value?	Exact		Exact or approximate P value?	Exact		Exact or approximate P value?	Exact		Exact or approximate P value?	Exact		Exact or approximate P value?	Exact		Exact or approximate P value?	Exact
P value summary	*		P value summary	*		P value summary	ns		P value summary	*		P value summary	*		P value summary	ns		P value summary	*		P value summary	*
Significantly different (P < 0.05)?	Yes		Significantly different (P < 0.05)?	Yes		Significantly different (P < 0.05)?	No		Significantly different (P < 0.05)?	Yes		Significantly different (P < 0.05)?	Yes		Significantly different (P < 0.05)?	No		Significantly different (P < 0.05)?	Yes		Significantly different (P < 0.05)?	Yes
One- or two-tailed P value?	Two-tailed		One- or two-tailed P value?	Two-tailed		One- or two-tailed P value?	Two-tailed		One- or two-tailed P value?	Two-tailed		One- or two-tailed P value?	Two-tailed		One- or two-tailed P value?	Two-tailed		One- or two-tailed P value?	Two-tailed		One- or two-tailed P value?	Two-tailed
Sum of positive, negative ranks	0.000 , -21.00		Sum of positive, negative ranks	0.000 , -21.00		Sum of positive, negative ranks	1.000 , -20.00		Sum of positive, negative ranks	0.000 , -21.00		Sum of positive, negative ranks	0.000 , -21.00		Sum of positive, negative ranks	1.000 , -20.00		Sum of positive, negative ranks	0.000 , -21.00		Sum of positive, negative ranks	0.000 , -21.00
Sum of signed ranks (W)	-21		Sum of signed ranks (W)	-21		Sum of signed ranks (W)	-19		Sum of signed ranks (W)	-21		Sum of signed ranks (W)	-21		Sum of signed ranks (W)	-19		Sum of signed ranks (W)	-21		Sum of signed ranks (W)	-21
Number of pairs	6		Number of pairs	6		Number of pairs	6		Number of pairs	6		Number of pairs	6		Number of pairs	6		Number of pairs	6		Number of pairs	6
Number of ties (ignored)	0		Number of ties (ignored)	0		Number of ties (ignored)	0		Number of ties (ignored)	0		Number of ties (ignored)	0		Number of ties (ignored)	0		Number of ties (ignored)	0		Number of ties (ignored)	0
Median of differences			Median of differences			Median of differences			Median of differences			Median of differences			Median of differences			Median of differences			Median of differences
Median	-2372		Median	-395.9		Median	-204		Median	-420.5		Median	-250.2		Median	-533.4		Median	-1346		Median	-94.38
How effective was the pairing?			How effective was the pairing?			How effective was the pairing?			How effective was the pairing?			How effective was the pairing?			How effective was the pairing?			How effective was the pairing?			How effective was the pairing?
rs (Spearman)	0.7714		rs (Spearman)	1		rs (Spearman)	1		rs (Spearman)	0.8857		rs (Spearman)	0.8857		rs (Spearman)	0.7714		rs (Spearman)	0.7714		rs (Spearman)	0.9411
P value (one tailed)	0.0514		P value (one tailed)	0.0014		P value (one tailed)	0.0014		P value (one tailed)	0.0167		P value (one tailed)	0.0167		P value (one tailed)	0.0514		P value (one tailed)	0.0514		P value (one tailed)	0.0083
P value summary	ns		P value summary	**		P value summary	**		P value summary	*		P value summary	*		P value summary	ns		P value summary	ns		P value summary	**
Was the pairing significantly effective?	No		Was the pairing significantly effective?	Yes		Was the pairing significantly effective?	Yes		Was the pairing significantly effective?	Yes		Was the pairing significantly effective?	Yes		Was the pairing significantly effective?	No		Was the pairing significantly effective?	No		Was the pairing significantly effective?	Yes

## Sheet: Fig. 1C
	T1	T1	T1	T1	T1	T1	T1	T1		T2	T2	T2	T2	T2	T2	T2	T2
	D614G	Beta	Delta	BA.1	BA.2	BA.2.75	BA.4/5	SARS1		D614G	Beta	Delta	BA.1	BA.2	BA.2.75	BA.4/5	SARS1
IML4042	1563	753.1	1377.1	643.5	364.6	219.571	190.362	182.6		305.799	250.307	545.488	171.7	90.9042	63.1611	43.6484	21.1438
IML4043	338.4	127.8	324.1	112.8	167.4	112.922	56.5256	40.7		74.2793	78	33.7165	75.1	37.6347	26.2575	24.7555	20
IML4044	883.1	742.7	929.4	721.1	480.2	419.223	198.802	21.1		808.419	781.724	558.465	401.1	567.835	369.047	145.026	20
IML4045	11175.8	7648.2	9871	2480	3487	2355.29	1139.48	837.6		3752.8	5573.25	1579.05	1318	1037.8	1236.19	527.707	223.018
IML4054	15010.1	21411	12742	12979	12948.2	5751.35	2982.66	555.9		2628.65	3802.58	4088.08	2486.9	4693.66	864.732	349.702	49.5901
IML4055	3975.4	849.9	2400.3	361	196.4	791.926	442.986	47.3		489.245	285.9	540.9	88	62.0014	107.341	89.2836	20

## Sheet: Fig. 1C Stats
Table Analyzed	T1 samples								Table Analyzed	T2 samples
Friedman test									Friedman test
P value	<0.0001								P value	<0.0001
Exact or approximate P value?	Approximate								Exact or approximate P value?	Approximate
P value summary	****								P value summary	****
Are means signif. different? (P < 0.05)	Yes								Are means signif. different? (P < 0.05)	Yes
Number of groups	8								Number of groups	8
Friedman statistic	35.5								Friedman statistic	31.5
Data summary									Data summary
Number of treatments (columns)	8								Number of treatments (columns)	8
Number of subjects (rows)	6								Number of subjects (rows)	6
Number of families	1								Number of families	1
Number of comparisons per family	7								Number of comparisons per family	7
Alpha	0.05								Alpha	0.05
Dunn's multiple comparisons test	Rank sum diff.	Significant?	Summary	Adjusted P Value	A-?				Uncorrected Dunn's test	Rank sum diff.	Significant?	Summary	Individual P Value	A-?
D614G vs. Beta	9	No	ns	>0.9999	B	Beta			D614G vs. Beta	-1	No	ns	0.9062	B	Beta
D614G vs. Delta	6	No	ns	>0.9999	C	Delta			D614G vs. Delta	2	No	ns	0.8137	C	Delta
D614G vs. BA.1	20	No	ns	0.129	D	BA.1			D614G vs. BA.1	12	No	ns	0.1573	D	BA.1
D614G vs. BA.2	20	No	ns	0.129	E	BA.2			D614G vs. BA.2	12	No	ns	0.1573	E	BA.2
D614G vs. BA.2.75	25	Yes	*	0.0225	F	BA.2.75			D614G vs. BA.2.75	19	Yes	*	0.0251	F	BA.2.75
D614G vs. BA.4/5	32	Yes	**	0.0011	G	BA.4/5			D614G vs. BA.4/5	26	Yes	**	0.0022	G	BA.4/5
D614G vs. SARS1	40	Yes	****	<0.0001	H	SARS1			D614G vs. SARS1	34	Yes	****	<0.0001	H	SARS1
Test details	Rank sum 1	Rank sum 2	Rank sum diff.	n1	n2	Z			Test details	Rank sum 1	Rank sum 2	Rank sum diff.	n1	n2	Z
D614G vs. Beta	46	37	9	6	6	1.061			D614G vs. Beta	40	41	-1	6	6	0.1179
D614G vs. Delta	46	40	6	6	6	0.7071			D614G vs. Delta	40	38	2	6	6	0.2357
D614G vs. BA.1	46	26	20	6	6	2.357			D614G vs. BA.1	40	28	12	6	6	1.414
D614G vs. BA.2	46	26	20	6	6	2.357			D614G vs. BA.2	40	28	12	6	6	1.414
D614G vs. BA.2.75	46	21	25	6	6	2.946			D614G vs. BA.2.75	40	21	19	6	6	2.239
D614G vs. BA.4/5	46	14	32	6	6	3.771			D614G vs. BA.4/5	40	14	26	6	6	3.064
D614G vs. SARS1	46	6	40	6	6	4.714			D614G vs. SARS1	40	6	34	6	6	4.007

## Sheet: Fig. 1D
	T1							T2
Donors		IML4042	IML4043	IML4044	IML4045	IML4054	IML4055		IML4042	IML4043	IML4044	IML4045	IML4054	IML4055
BA.1		2.43	3	1.22	4.51	1.16	11.01		1.78	0.99	2.02	2.85	1.06	5.56
BA.2		4.29	2.02	1.84	3.21	1.16	20.24		3.36	1.97	1.42	3.62	0.56	7.89
BA.2.75		7.12	3	2.11	4.74	2.61	5.02		4.84	2.83	2.19	3.04	3.04	4.56
BA.4/5		8.21	5.99	4.44	9.81	5.03	8.97		7.01	3	5.57	7.11	7.52	5.48
Beta		2.08	2.65	1.19	1.46	0.7	4.68		1.22	0.95	1.03	0.67	0.69	1.71
Delta		1.13	1.04	0.95	1.13	1.18	1.66		0.56	2.2	1.45	2.38	0.64	0.9
SARS1		8.56	8.31	41.78	13.34	27	84.11		14.46	3.71	40.42	16.83	53.01	24.46

## Sheet: Fig. 1D Stats
Table Analyzed	1D
Two-way RM ANOVA	Matching: Across row
Assume sphericity?	Yes
Alpha	0.05
Source of Variation	% of total variation	P value	P value summary	Significant?
Row Factor x Time	0.3893	0.9907	ns	No
Row Factor	49.73	<0.0001	****	Yes
Time	0.4449	0.3421	ns	No
Subject	32.65	0.0264	*	Yes
ANOVA table	SS	DF	MS	F (DFn, DFd)	P value
Row Factor x Time	50.36	6	8.393	F (6, 35) = 0.1353	P=0.9907
Row Factor	6433	6	1072	F (6, 35) = 8.885	P<0.0001
Time	57.55	1	57.55	F (1, 35) = 0.9275	P=0.3421
Subject	4224	35	120.7	F (35, 35) = 1.945	P=0.0264
Residual	2172	35	62.05
Difference between column means
Mean of T1	7.764
Mean of T2	6.109
Difference between means	1.655
SE of difference	1.719
95% CI of difference	-1.834 to 5.145
Data summary
Number of columns (Time)	2
Number of rows (Row Factor)	7
Number of subjects (Subject)	42
Number of missing values	0
Compare each cell mean with the other cell mean in that row
Number of families	1
Number of comparisons per family	7
Alpha	0.05
Šídák's multiple comparisons test	Mean Diff.	95.00% CI of diff.	Below threshold?	Summary	Adjusted P Value
T1 - T2
BA.1	1.512	-11.45 to 14.47	No	ns	>0.9999
BA.2	2.323	-10.63 to 15.28	No	ns	0.9987
BA.2.75	0.6833	-12.27 to 13.64	No	ns	>0.9999
BA.4/5	1.127	-11.83 to 14.08	No	ns	>0.9999
Beta	1.082	-11.88 to 14.04	No	ns	>0.9999
Delta	-0.1733	-13.13 to 12.78	No	ns	>0.9999
SARS1	5.035	-7.922 to 17.99	No	ns	0.8955
Test details	Mean 1	Mean 2	Mean Diff.	SE of diff.	N1	N2	t	DF
T1 - T2
BA.1	3.888	2.377	1.512	4.548	6	6	0.3324	35
BA.2	5.46	3.137	2.323	4.548	6	6	0.5108	35
BA.2.75	4.1	3.417	0.6833	4.548	6	6	0.1502	35
BA.4/5	7.075	5.948	1.127	4.548	6	6	0.2477	35
Beta	2.127	1.045	1.082	4.548	6	6	0.2378	35
Delta	1.182	1.355	-0.1733	4.548	6	6	0.03811	35
SARS1	30.52	25.48	5.035	4.548	6	6	1.107	35

## Sheet: Fig. 2B
Donors	T1	T2
IML4042	0.61	0.33
IML4043	0.35	0.12
IML4044	0.46	0.23
IML4045	2.12	0.67
IML4054	7.49	2.53
IML4055	0.82	0.55

## Sheet: Fig. 2B Stats
Table Analyzed	2B
Column B	T2
vs.	vs.
Column A	T1
Wilcoxon matched-pairs signed rank test
P value	0.0312
Exact or approximate P value?	Exact
P value summary	*
Significantly different (P < 0.05)?	Yes
One- or two-tailed P value?	Two-tailed
Sum of positive, negative ranks	0.000 , -21.00
Sum of signed ranks (W)	-21
Number of pairs	6
Number of ties (ignored)	0
Median of differences
Median	-0.275
How effective was the pairing?
rs (Spearman)	1
P value (one tailed)	0.0014
P value summary	**
Was the pairing significantly effective?	Yes

## Sheet: Fig. 2C
Donors	T1	T2
IML4042	0.36	0.27
IML4043	0.33	0.09
IML4044	0.36	0.22
IML4045	1.49	0.59
IML4054	6.09	2.52
IML4055	0.54	0.47

## Sheet: Fig. 2C Stats
Table Analyzed	2C
Column B	T2
vs.	vs.
Column A	T1
Wilcoxon matched-pairs signed rank test
P value	0.0312
Exact or approximate P value?	Exact
P value summary	*
Significantly different (P < 0.05)?	Yes
One- or two-tailed P value?	Two-tailed
Sum of positive, negative ranks	0.000 , -21.00
Sum of signed ranks (W)	-21
Number of pairs	6
Number of ties (ignored)	0
Median of differences
Median	-0.19
How effective was the pairing?
rs (Spearman)	0.9856
P value (one tailed)	0.0028
P value summary	**
Was the pairing significantly effective?	Yes

[truncated: 43 more sheets: Fig. 2D, Fig. 2D Stats, Fig. 2E, Fig. 2F, Fig. 2F Stats, Fig. 3A, Fig. 3B, Fig. 3B Stats, Fig. 3C, Fig. 3C Stats, Fig. 3D, Fig. 3E, Fig. 3E Stats, Fig. 3F, Fig. 3F Stats, Fig. 4A, Fig. 4A Stats, Fig. 4B, Fig. 4B Stats, Fig. 4C …]
